# Supplementary material for: DIX domain containing 1 (DIXDC1) modulates VEGFR2 level in vasculatures to regulate embryonic and postnatal retina angiogenesis
Source: BMC Biol. 2022 Feb 10;20:41. doi: 10.1186/s12915-022-01240-3 (PMC8830128; doi:10.1186/s12915-022-01240-3)
Supplement: Supplementary file 6 — Additional file 6. Individual Value [file 12915_2022_1240_MOESM6_ESM.xlsx]

## Sheet: Fig 1.
	Fig 1. B			Fig 1. C			Fig 1. E
	Relative artery Length(%)			Relative ISV Length(%)			Relative vessel area(%)
	WT	Dixdc1-KO		WT	Dixdc1-KO		WT	KO
	107.107	42.2515		114.922	67.4731		72.0194	29.1281
	76.1804	57.5491		77.2381	67.2731		92.6544	26.022
	122.687	41.3238		92.3668	58.4459		124.876	32.1238
	89.8404	53.4533		94.6111	74.0998		77.3577	44.8278
	104.185	36.6016		120.862	76.3879		133.093	41.114
	Fig 1. G			Fig 1. H			Fig 1. I
	Radial length			Number of Tip cells			Number of Branches
	WT	Dixdc1-KO		WT	Dixdc1-KO		WT	Dixdc1-KO
	1419.25	1061.5		60	33		96	61
	1283.75	1008.5		63	23		105	54
	1556.25	1086.75		72	25		108	56
	1561.72	929.58		73	28		101	52
	1487.53	1083.61		69	34		103	63

## Sheet: Fig 2.
	Fig 2.C			Fig 2. D
	Hb content (mg/ml)			Relative CD31(%)
	WT	Dixdc1-KO		WT	Dixdc1-KO
	7.075	1.741		80.7208	47.9
	7.276	1.219		115.26	19.1037
	8.577	1.87		70.1482	25.6824
	6.87	2.045		136.74	18.1985
	7.599	1.577		97.1312	21.4127
	Fig 2. F Number of Sprouts
	VEGF-		VEGF+
	WT	Dixdc1-KO	WT	Dixdc1-KO
	34	35	90	60
	47	24	87	65
	31	32	108	47
	36	35	81	78
	26	36	80	59
	Fig 2. G Cumulative Sprout Length(pixel)
	VEGF-		VEGF+
	WT	Dixdc1-KO	WT	Dixdc1-KO
	1942	2361	8030	4432
	3094	2168	6019	3174
	2722	1385	6427	3855
	4209	2311	6032	4421
	1527	3289	5534	2461
	Fig. H Sprouting Area
	VEGF-		VEGF+
	WT	Dixdc1-KO	WT	Dixdc1-KO
	89.1271	85.9113	152.483	126.653
	101.348	74.3036	174.106	127.038
	109.541	108.474	138.256	114.444
	137.525	94.7553	173.365	114.547
	62.4582	66.2935	178.362	122.527

## Sheet: Fig 3.
	Fig. 3 B MTT assay (%survival)					Fig. 3 D Transwell Migration Assay
	VEGF-		VEGF+			VEGF-		VEGF+
	siCon	siDIX	siCon	siDIX		siCon	siDIX	siCon	siDIX
	100.46	93.482	125.059	101.574		115	273	437	268
	103.772	95.3864	119.187	104.431		321	169	390	204
	102.26	104.434	119.822	98.559		160	171	319	329
	106.038	96.8148	129.821	100.463		283	161	371	193
	103.772	95.3864	125.536	101.574		277	179	363	275
	106.794	97.2909	130.614	94.1152		260	240	301	239
	103.52	85.2278	116.648	100.941		205	197	419	304
	96.2154	100.625	114.109	105.067		195	279	382	264
	100.497	93.3233	116.807	92.2108		206	113	404	297
	98.986	102.371	115.379	97.9241		199	198	255	258
						196	296	341	204
						212	165	408	316
	Fig 3. F Number of Tubes					Fig 3. G Tube Length(%)					Fig 3. H Number of Branches
	VEGF-		VEGF+			VEGF-		VEGF+			VEGF-		VEGF+
	siCon	siDIX	siCon	siDIX		siCon	siDIX	siCon	siDIX		siCon	siDIX	siCon	siDIX
	19	20	27	20		108.5	98.4	145.4	113.5		55	35	59	32
	20	17	29	25		102.7	96.5	121.4	105.9		49	48	70	48
	19	18	30	19		105	95.7	137.3	109.3		52	42	69	42
	21	18	27	18		102.4	99.8	125.8	96.3		51	48	66	45
	18	19	37	21		106.8	93.2	135.6	98.5		47	45	72	51
	20	17	29	23		98.8	98.9	138.9	108.2		49	51	65	53
	19	19	32	24		96.2	102.5	143.6	118.5		51	49	69	57
	Fig 3. J			Fig 3. K
	Number of Sprouts			Cumulative Sprout Length
	siCon	siDIX		siCon	siDIX
	6	3		1263	100
	7	4		1534	557
	7	3		1790	404
	6	2		1770	258
	7	5		1489	704
	6	4		1882	575
	6	4		1661	357
	6	3		1906	612
	5	1		1306	157
	5	3		990	303
	5	4		978	656
	7	3		1149	165
	5	2		919	81
	5	5		962	748
	5	4		853	359
	6	2		920	78
	8	3		1768	197
	5	3		1048	137

## Sheet: Fig 4.
	Fig 4. A			Fig 4. B			Fig 4. C					Fig 4. D
	relative VEGFR2 intensity			relative VEGFR2 intensity			VEGFR2 relative mRNA		DIXDC1 relative mRNA			VEGFR2 relative mRNA		DIXDC1 relative mRNA
	siCon	siDIX1		siCon	siDIX1		siCon	siDIX1	siCon	siDIX1		siCon	siDIX1	siCon	siDIX1
	0.864084	0.283043		1.15113	1.25939		0.915228	0.908189	0.822282	0.31887		0.889311	0.88027	0.908427	3.13497
	1.04719	0.388587		0.987442	1.21018		1.0265	1.04912	1.05627	0.44167		1.02227	1.01687	1.10587	4.34228
	1.07234	0.672296		0.841667	0.992456		1.19009	1.20391	1.24825	0.368833		1.18083	1.1669	1.22722	4.97411
	1.03668	0.476081		0.933825	1.49854		0.928189	0.929061	0.873193	0.221253		0.907596	0.900501	0.85848	3.84921
	0.679708	0.260067		1.08593	1.34954
	Fig 4. F			Fig 4. F			Fig 4. J p-VEGFR2(Y1175) relative intensity
	relative CD31/VEGFR2 intensity			relative CD31/VEGFR2 intensity			0 min		5 min		10 min		15 min		30min
	WT	Dixdc1-KO		WT	Dixdc1-KO		WT	Dixdc1-KO	WT	Dixdc1-KO	WT	Dixdc1-KO	WT	Dixdc1-KO	WT	Dixdc1-KO
	0.821908	0.718405		0.923031	0.857436		0.552013	0.519068	0.872961	0.620862	1.04816	0.634363	1.12329	0.592518	1.08044	0.496951
	1.02397	0.51458		0.916349	0.756266		0.434021	0.412127	0.732486	0.469129	1.13362	0.845228	1.12786	0.80688	1.06238	0.678865
	0.784952	0.605804		0.918843	0.823718		0.410855	0.448269	1.10193	0.503277	1.56319	0.623241	1.72717	0.689893	1.43773	0.702832
	1.10841	0.474713		0.949432	0.766969		0.419733	0.397356	0.741967	0.505866	1.11851	0.575356	1.21356	0.4741	1.09815	0.367156
	1.26076	0.581862		0.938988	0.736274
							Fig 4. J p-ERK1/2 relative intensity
							0 min		5 min		10 min		15 min		30min
							WT	Dixdc1-KO	WT	Dixdc1-KO	WT	Dixdc1-KO	WT	Dixdc1-KO	WT	Dixdc1-KO
							0.30032	0.340486	1.73816	0.821381	1.55751	0.612257	0.645822	0.216964	0.596499	0.187821
							0.286374	0.316321	1.63015	0.799647	1.56903	0.618391	0.664077	0.279737	0.594531	0.187607
							0.312136	0.34985	1.85143	0.863336	1.72623	0.625445	0.688539	0.23141	0.628601	0.195124
							0.332193	0.349367	1.6141	0.843116	1.5229	0.639091	0.695395	0.225995	0.646001	0.185265
							Fig 4. L p-AKT relative intensity
							0 min		5 min		10 min		15 min		30min
							WT	Dixdc1-KO	WT	Dixdc1-KO	WT	Dixdc1-KO	WT	Dixdc1-KO	WT	Dixdc1-KO
							0.148209	0.156293	0.538048	0.297922	0.71138	0.443584	1.06333	0.553119	1.10344	0.461464
							0.155211	0.184428	0.586205	0.312908	0.780686	0.459891	1.04747	0.553695	1.06355	0.447385
							0.126503	0.171183	0.525839	0.273122	0.719741	0.44584	1.15819	0.54983	1.14517	0.445768
							0.139595	0.12643	0.525747	0.284402	0.802693	0.484682	0.966571	0.596086	1.03241	0.429957

## Sheet: Fig 5.
	Fig 5. E IP: VEGFR2					Fig 5. F IP: Dvl2
	IgG		VEGFR2			IgG		VEGFR2
	siCon	siDIX	siCon	siDIX		siCon	siDIX	siCon	siDIX
	0.0127691	0.0132618	0.995265	0.725177		0.0204486	0.0204303	1.02488	0.66292
	0.0202528	0.0202482	1.26602	0.706106		0.0259854	0.0264056	1.23043	0.741999
	0.0173101	0.0172557	1.03545	0.675648		0.026679	0.0278199	1.02264	0.610011
	0.0154795	0.013141	0.979013	0.625871		0.026679	0.0214092	0.961744	0.556574
	0.0129813	0.0126959	0.724249	0.492016		0.0156588	0.016566	0.760301	0.463141
	Fig 5. G Input: VEGFR2			Fig 5. H Input: Dvl2
	siCon	siDIX		siCon	siDIX
	0.994853	0.650007		1.00542	0.75551
	1.0708	0.735818		1.01087	0.773055
	0.964246	0.636278		1.00315	0.703538
	1.02267	0.628642		0.999579	0.754929
	0.947425	0.639213		0.980983	0.732082
	Fig 5. J Relative Dvl2 Intensity
	Con	DIX1+	DIX1+	DIX+	DIX1+
	0.37104	0.354363	0.720255	0.856352	1.04107
	0.373149	0.39218	0.766112	0.81629	1.03157
	0.312949	0.328252	0.634994	0.7528	0.999523
	0.332346	0.347713	0.660622	0.789351	1.10783
	Fig 5. L VEGFR2 Intensity
	Con	DIXDC1	DIXDC1/Dvl2
	0.128461	0.44456	0.938824
	0.133744	0.439974	0.888285
	0.13115	0.519867	1.14424
	0.0940105	0.413702	0.974559
	0.143913	0.557511	1.0541

## Sheet: Fig 6. 
		Fig. 6B p-VEGFR2(Y1175) relative intensity
		0min		5min		10min		15min		45min
		siCon	siDIX	siCon	siDIX	siCon	siDIX	siCon	siDIX	siCon	siDIX
		0.135373	0.150481	2.63495	1.15755	1.46269	0.589698	0.406592	0.0707714	0.209391	0.0746852
		0.161008	0.147149	2.88365	1.13393	1.3193	0.674668	0.417767	0.0824546	0.264249	0.070419
		0.176169	0.148438	2.93075	1.19979	1.39915	0.595934	0.394728	0.0866551	0.231931	0.0798256
		0.169628	0.163224	2.72321	1.14984	1.40238	0.560713	0.350469	0.0665792	0.219004	0.0504785
		Fig. 6C p-ERK1/2 relative intensity
		0min		5min		10min		15min		45min
		siCon	siDIX	siCon	siDIX	siCon	siDIX	siCon	siDIX	siCon	siDIX
		0.193011	0.186151	2.32916	0.924443	2.20308	1.4668	0.290464	0.294565	0.261709	0.191667
		0.202742	0.178696	2.33619	0.961041	2.31082	1.59658	0.387658	0.36472	0.369107	0.373746
		0.216757	0.140291	2.29173	1.14037	2.39977	1.5383	0.369933	0.236732	0.304437	0.385374
		0.237574	0.145667	2.29705	1.1884	2.18204	1.45361	0.334412	0.280325	0.399871	0.386007
		Fig. 6D p-FAK relative intensity
		0min		5min		10min		15min		45min
		siCon	siDIX	siCon	siDIX	siCon	siDIX	siCon	siDIX	siCon	siDIX
		0.11923	0.112402	0.700036	0.351665	1.49834	0.78212	1.7977	0.396422	1.55443	0.383798
		0.136235	0.120516	0.855982	0.42869	1.38156	0.613652	1.67275	0.472088	1.47153	0.466187
		0.227728	0.278098	0.850452	0.421335	1.43793	0.702157	1.83977	0.420084	1.50319	0.485972
		0.204289	0.253742	0.904248	0.355625	1.28745	0.683643	1.83659	0.552862	1.49022	0.463226
		Fig 6.F Relative VEGFR2 Intensity					Fig 6.G Relative non-p-b-catenin Intensity
		Wnt3a-		Wnt3a+			Wnt3a-		Wnt3a+
		siCon	siDIX	siCon	siDIX		siCon	siDIX	siCon	siDIX
		1.14566	0.829363	1.44175	1.12145		1.04654	0.970981	2.0486	1.21119
		0.947674	0.808355	1.21896	0.887908		1.03131	1.05297	1.8444	1.10773
		1.0181	0.755681	1.29199	0.952981		0.867456	0.897652	1.82503	1.12098
		0.888566	0.736087	1.26561	0.973465		1.05468	0.903721	1.85928	1.28202
		Fig 6.H Relative b-catenin Intensity					Fig 6.I Relative Dvl2 Intensity
		Wnt3a-		Wnt3a+			Wnt3a-		Wnt3a+
		siCon	siDIX	siCon	siDIX		siCon	siDIX	siCon	siDIX
		1.11431	1.05011	2.19215	1.48854		1.18405	0.716773	1.54909	0.645836
		0.922147	0.898289	1.94423	1.27902		0.926126	0.797592	1.23925	0.677366
		0.965704	0.966799	1.96375	1.41875		0.8951	0.723692	1.23734	0.521515
		0.997844	0.974283	1.95048	1.39516		0.994725	0.833091	1.306	0.602637
		Fig 6.K Relative VEGFR2 Intensity							Fig 6.L Relative Dvl2 Intensity
		Wnt3a-				Wnt3a+			Wnt3a-				Wnt3a+
		IgG		IP:Dvl2					IgG		IP:Dvl2
		siCon	siDIX	siCon	siDIX	siCon	siDIX		siCon	siDIX	siCon	siDIX	siCon	siDIX
		0.0222847	0.0226005	0.895972	0.779296	1.27891	0.313537		0.0194994	0.021085	1.00413	0.717315	1.50379	0.660719
		0.024961	0.0220533	0.99519	0.800563	1.27558	0.316595		0.0187219	0.0157253	1.02259	0.701089	1.36786	0.621488
		0.0298405	0.0291281	1.07442	0.755801	1.42743	0.380075		0.0161565	0.0182935	1.03209	0.684845	1.35437	0.631699
		0.026956	0.0159415	1.03442	0.798264	1.36999	0.392051		0.0175828	0.0181013	0.941186	0.638512	1.36173	0.644838
		Fig 6.N Relative VEGFR2 Intensity					Fig 6.O Relative HIF1a Intensity
		OGD-		OGD+			OGD-		OGD+
		siCon	siDIX	siCon	siDIX		siCon	siDIX	siCon	siDIX
		1.00956	0.465597	1.25842	0.567267		1.0385	0.73322	1.72453	0.685348
		0.993517	0.456551	1.2084	0.531149		0.99534	0.660522	1.60452	0.56907
		0.980331	0.486039	1.22716	0.567209		0.989232	0.651801	1.64624	0.613397
		1.01659	0.494328	1.27144	0.573371		0.976928	0.641985	1.70389	0.590379
		Fig 6.P Relative non-p-b-catenin Intensity					Fig 6.Q Relative b-catenin Intensity
		OGD-		OGD+			OGD-		OGD+
		siCon	siDIX	siCon	siDIX		siCon	siDIX	siCon	siDIX
		0.944067	0.671517	1.20989	0.705175		0.976437	0.747149	1.17613	0.725746
		0.984311	0.697145	1.17919	0.732386		0.949966	0.785279	1.0879	0.738573
		1.09619	0.739419	1.32408	0.892942		0.997543	0.869927	1.14009	0.773267
		0.975428	0.679248	1.25402	0.73916		1.07605	0.787502	1.18315	0.728741
		Fig 6.R Relative Dvl2 Intensity					Fig 6.S Relative DIXDC1 Intensity
		OGD-		OGD+			OGD-		OGD+
		siCon	siDIX	siCon	siDIX		siCon	siDIX	siCon	siDIX
		0.92973	0.747198	1.76167	1.07099		0.93819	0.300459	1.72624	0.597716
		0.96667	0.864479	1.77372	1.10718		1.02315	0.428418	2.09992	0.723336
		1.05088	0.860144	1.77207	1.1384		0.976644	0.368352	1.74933	0.775589
		1.05272	0.908711	1.80597	1.19822		1.06202	0.316654	2.24988	0.914313
		Fig 6.U Relative VEGFR2 Intensity
		MG132-		MG132+ (18hrs)		MG132+ (20hrs)
		0.0806024	0.335525	1.09323	1.07795	0.976514	0.938596
		0.0823548	0.346772	1.01926	1.16591	0.992269	0.943002
		0.0963645	0.373281	1.08412	1.00732	1.00677	1.00635
		0.0837011	0.343689	1.04945	1.19802	1.02444	1.01348

## Sheet: Fig 7. 
	Fig 7. C Avascular Region(%)			Fig 7. D Neovascularization(%)
	WT	Dixdc1-KO		WT	Dixdc1-KO
	75.7733	237.087		129.241	1.14881
	93.5204	349.748		75.7013	0.961795
	112.112	252.456		96.9944	0.748063
	88.5242	174.262		86.1475	1.04194
	130.07	198.004		111.916	0.854929
	Fig.7 F Wound Closure(%)			Fig.7 I CD31 (%)
	WT	Dixdc1-KO		WT	Dixdc1-KO
	100.858	31.2015		110.715	84.7119
	89.0638	46.0768		73.9108	36.7615
	69.3173	36.7042		70.0049	44.1162
	126.549	41.9874		148.001	60.8743
	114.23	60.2503		97.3678	62.6358
	128.627	53.4072
	Fig.7 J VEGFR2 (%)
	WT	Dixdc1-KO
	78.8187	37.3016
	130.355	12.9673
	62.0911	3.19671
	135.076	27.4668
	93.6591	9.89295

## Sheet: Fig. S1
	Fig S1. D Number of Pups per Female
	WT(Female)	Dixdc1-KO(Female)	WT(Female)	Dixdc1-KO(Female)	WT(Female)	Dixdc1-KO(Female)
	WT(Male)	WT(Male)	Dixdc1-KO(Male)	Dixdc1-KO(Male)	WT(Male)	Dixdc1-KO(Male)
	7	6	6	11	7	11
	7	5	8	5	7	5
	7	8	9	4	7	4
	11	9	5	8	11	8
	10	10	5	9	10	9
	9	7	9	7	9	7
	10	6	5	6	10	6
	6	6	6	5	6	5
	5	8	7	9	5	9
	8	9	6	9	8	9
	9	8	8	6	9	6
	10	10	6	5	10	5
	Fig S1. E Male Mice Body Weight(g)
	p10		p20		p30		p40
	WT male	Homo male	WT male	Homo male	WT male	Homo male	WT male	Homo male
	8.94	6.14	9.21	7.9	17.54	9.94	22.05	19.05
	9.35	5.81	9.12	7.1	17.64	10.29	21.56	19.12
	6.47	5.68	9.92	7.11	16.25	13.49	23.38	18.31
	6.59	4.52	9.91	7.52	15.55	12.86	21.14	19.32
	6.53	6.05	9.78	8.85	18.08	13.18	21.32	19.24
	6.95	5.93	10.23	9.24	16.86	12.36	20.82	19.18
	6.53	6.27	9.35	7.84	15.47	10.82	20.08	20.21
	7.48	5.86	10.43	7.48	17.25	11.94	21.73	19.82
	7.95	5.12	10.78	8.23	16.83	11.23	21.39	17.94
	6.86	5.08	9.31	8.24	17.46	12.29	20.58	18.74
	Fig S1. E Female Mice Body Weight(g)
	p10		p20		p30		p40
	WT female	Homo fml	WT female	Homo fml	WT female	Homo fml	WT female	Homo fml
	8.01	5.78	9.62	7.09	13.16	12.73	17.94	16.59
	6.63	4.49	9.36	6.96	14.35	12.92	17.83	15.61
	7.25	4.96	9.42	7.53	13.4	13.41	19.45	16.86
	7.73	5.15	9.28	7.92	14.15	13.72	17.89	16.46
	6.94	4.79	8.92	8.03	14.95	13.27	17.83	17.18
	7.23	5.96	8.45	8.38	15.06	14.14	18.35	17.46
	6.49	6.15	8.73	8.18	15.52	13.57	19.96	18.13
	6.34	5.58	8.59	7.73	14.73	13.73	19.23	17.57
	6.14	5.28	8.72	7.83	14.92	13.86	19.82	16.93
	6.29	5.93	8.86	8.07	14.62	13.29	20.23	16.83

## Sheet: Fig. S2
	Fig S2. B relative DIXDC1 mRNA			Fig S2. E relative DIXDC1 mRNA
	EPC	OEC		HUVEC	siCon	siDIX-1(40nm)	siDIX-1(60nm)	siDIX-1(80nm)	siDIX-2(40nm)	siDIX-2(60nm)	siDIX-2(80nm)	siDIX-3(40nm)	siDIX-3(60nm)	siDIX-3(80nm)	siDIX-4(40nm)	siDIX-4(60nm)	siDIX-4(80nm)
	1.18061	11.7507		0.787936	0.787936	0.478354	0.305551	0.125534	0.478354	0.371239	0.191222	0.502136	0.259569	0.191222	0.502136	0.198354	0.0992589
	0.789901	12.0387		1.01215	1.07784	0.423221	0.353427	0.158941	0.554597	0.353427	0.158941	0.478354	0.287739	0.158941	0.511198	0.235884	0.0664105
	0.667302	14.2269		1.19612	1.22896	0.466006	0.423221	0.183793	0.466006	0.423221	0.183793	0.407861	0.290938	0.183793	0.554586	0.282466	0.056103
	1.36219	13.6767		0.849858	0.905266	0.407861	0.212011	0.121159	0.473549	0.277699	0.121159	0.420999	0.251424	0.226275	0.56103	0.245901	0.114525
				Fig S2. F relative DIXDC1 mRNA
				siCon	siDIX-2(24h)	siDIX-2(48h)	siDIX-2(72h)	siDIX-2(96h)	siDIX-4(24h)	siDIX-4(48h)	siDIX-4(72h)	siDIX-2(96h)
				0.819473	0.14969	0.198876	0.198876	0.103232	0.130559	0.130559	0.075613	0.0349147
				1.05266	0.165303	0.165303	0.165303	0.069069	0.165303	0.096986	0.13421	0.0690686
				1.24399	0.203562	0.191149	0.191149	0.058349	0.191149	0.143327	0.088673	0.0583486
				0.883873	0.194326	0.126009	0.235332	0.119109	0.126009	0.126009	0.098698	0.0507922
				Fig S2. H Relative DIXDC1 Intensity						Fig S2. I Relative DIXDC1 Intensity
				siCon	20nm	40nm	50nm	80nm		siCon	24h	48h	72h	96h
				1.02261	0.865188	0.767067	0.721965	0.625854		1.02721	0.905178	0.787891	0.738011	0.651597
				1.02973	0.911997	0.712029	0.63993	0.615645		1.04401	0.938978	0.811766	0.676822	0.612127
				1.0073	0.884962	0.681272	0.623231	0.582017		0.988319	0.864508	0.76681	0.683226	0.610906
				0.94036	0.852533	0.66967	0.639892	0.580016		0.940467	0.842194	0.721932	0.668975	0.551871

## Sheet: Fig. S3
			Fig S3. B VEGFR2 Relative Intensity
			WT	Dixdc1-KO
			0.821908	0.718405
			1.02397	0.51458
			0.784952	0.605804
			1.10841	0.474713
			1.26076	0.581862

[truncated: 3 more sheets: Fig. S4, Fig. S5, Sheet8]
